# Supplementary material for: RNA Sequencing of Arabidopsis thaliana Seedlings after Non-Thermal Plasma-Seed Treatment Reveals Upregulation in Plant Stress and Defense Pathways
Source: Int J Mol Sci. 2022 Mar 12;23(6):3070. doi: 10.3390/ijms23063070 (PMC8955755; doi:10.3390/ijms23063070)
Supplement: Supplementary file 1 [file ijms-23-03070-s001.zip]

Archive with 1 entries (1 files):
- ijms-1608280-supplementary.pdf
